# Supplementary material for: Development, Validation, and Utilization of a Social Media Use and Mental Health Questionnaire among Middle Eastern and Western Adults: A Pilot Study from the UAE
Source: Int J Environ Res Public Health. 2022 Nov 30;19(23):16063. doi: 10.3390/ijerph192316063 (PMC9736958; doi:10.3390/ijerph192316063)
Supplement: Supplementary file 1 [file ijerph-19-16063-s001.zip]

Archive with 1 entries (1 files):
- ijerph-2005919-supplementary.pdf
